# Supplementary material for: Machine Learning-Driven Multi-Omics Analysis Identifies CHP2 as a Key PANoptosis-Related Dual-Function Biomarker in Colorectal Cancer
Source: Cells. 2026 Feb 28;15(5):430. doi: 10.3390/cells15050430 (PMC12985049; doi:10.3390/cells15050430)
Supplement: Supplementary file 1 [file cells-15-00430-s001.zip]

Archive with 2 entries (2 files):
- cells-4072192-SUPPLEMENTARY FIGURES.pdf
- cells-4072192-SUPPLEMENTARY TABLES.xlsx
